# Supplementary material for: Multi-level determinants of tuberculosis treatment completion in rural Uganda: A cross-sectional study
Source: PLoS One. 2026 Apr 20;21(4):e0347022. doi: 10.1371/journal.pone.0347022 (PMC13094977; doi:10.1371/journal.pone.0347022)
Supplement: S1 File — (XLSX) [file pone.0347022.s001.xlsx]

## Sheet: Sheet1
											employment status															C23_Receive support towards completing TB treatment		Stopped medication after feeling better					HW attitude	Enough Health Workers														Cultural or religious beliefs that deter from taking TB medication
1	64	6		Kakumiro HCIV	Female	≥58	Anglican	Primary education	Rural	Married	No	Yes	1	No	No	No	Low	Yes	No	Yes	Yes	Yes	No	Very High	Yes	Yes	No	No	1-5 km	Yes	Yes	No	Very friendly	Yes	Yes	Less than 30 minutes	Yes	No	No	No	No	Yes	Yes	No	Yes	Yes	Yes	Yes	No
2	20	1	No	Kakumiro HCIV	Male	18-37	Catholic	Primary education	Rural	Single	No	No	No	No	Yes	No	Low	No	Yes	Yes	Yes	No	Yes	Low	Yes	No	No	Yes	More than 5 km	No	Yes	Yes	Friendly	Yes	Yes	30-60 minutes	No	Yes	No	Yes	Yes	No	Yes	No	No	No	Yes	No	No
3	52	5		Kakumiro HCIV	Female	38-57	Catholic	Primary education	Rural	Married	No	Yes	1	No	No	No	High	Yes	No	Yes	No	No	No	Very High	No	Yes	Yes	No	Less than 1 km	Yes	Yes	Yes	Not friendly	Yes	Yes	More than 60 minutes	Yes	No	Yes	Yes	Yes	Yes	No	No	Yes	No	Yes	No	Yes
4	45	6		Kakumiro HCIV	Female	38-57	Catholic	No formal education	Rural	Married	No	Yes	1	No	Yes	No	Moderate	Yes	Yes	Yes	Yes	No	No	High	Yes	Yes	Yes	No	Less than 1 km	No	Yes	Yes	Very friendly	Yes	Yes	Less than 30 minutes	No	No	Yes	No	No	Yes	No	No	No	Yes	No	No	No
5	35	2		Kakumiro HCIV	Female	18-37	Anglican	Primary education	Rural	Married	No	Yes	1	No	No	No	Low	No	No	Yes	No	No	No	High	No	No	Yes	No	More than 5 km	Yes	Yes	Yes	Very friendly	Yes	Yes	Less than 30 minutes	Yes	No	Yes	Yes	No	Yes	No	No	No	Yes	Yes	No	No
6	41	7	Yes	Kakumiro HCIV	Male	38-57	Catholic	No formal education	Rural	Married	No	No	Yes	No	Yes	No	Low	No	Yes	No	Yes	No	No	High	Yes	Yes	Yes	Yes	More than 5 km	Yes	Yes	Yes	Not friendly	Yes	Yes	More than 60 minutes	No	No	Yes	No	Yes	Yes	No	No	Yes	Yes	No	No	Yes
7	22	5		Kakumiro HCIV	Female	18-37	Catholic	Primary education	Rural	Single	No	Yes	1	Yes	No	No	Moderate	Yes	No	Yes	Yes	Yes	No	Very High	No	Yes	Yes	No	More than 5 km	Yes	Yes	Yes	Very friendly	Yes	No	Less than 30 minutes	Yes	No	Yes	Yes	Yes	Yes	Yes	No	Yes	Yes	No	No	Yes
8	20	6		Kakumiro HCIV	Female	18-37	Catholic	Primary education	Rural	Single	No	Yes	1	No	No	No	High	Yes	No	Yes	No	Yes	No	High	No	Yes	Yes	No	Less than 1 km	Yes	Yes	Yes	Friendly	Yes	Yes	30-60 minutes	Yes	No	Yes	Yes	Yes	No	Yes	No	Yes	Yes	Yes	No	Yes
9	27	1		Kakumiro HCIV	Male	18-37	Catholic	Primary education	Rural	Single	No	Yes	1	Yes	No	No	Moderate	Yes	Yes	Yes	No	Yes	No	High	Yes	Yes	Yes	No	Less than 1 km	Yes	Yes	Yes	Friendly	Yes	Yes	30-60 minutes	Yes	No	Yes	Yes	Yes	No	Yes	No	Yes	Yes	No	No	Yes
10	29	2	Yes	Kakumiro HCIV	Female	18-37	Catholic	Primary education	Rural	Single	No	No	Yes	No	Yes	No	Moderate	No	Yes	Yes	No	Yes	Yes	High	No	Yes	No	No	More than 5 km	Yes	Yes	Yes	Not friendly	No	Yes	More than 60 minutes	No	Yes	Yes	Yes	Yes	No	Yes	No	Yes	Yes	No	No	Yes
11	42	4		Kakumiro HCIV	Male	38-57	Catholic	Primary education	Rural	Single	No	Yes	1	Yes	Yes	No	High	Yes	No	Yes	No	No	No	Moderate	Yes	Yes	Yes	No	1-5 km	Yes	Yes	No	Friendly	Yes	Yes	30-60 minutes	Yes	Yes	Yes	Yes	Yes	No	Yes	No	Yes	Yes	No	No	Yes
12	26	0		Kakumiro HCIV	Female	18-37	Anglican	Primary education	Rural	Single	Yes	Yes	1	Yes	Yes	No	Moderate	Yes	Yes	Yes	No	Yes	Yes	Moderate	Yes	Yes	Yes	No	More than 5 km	No	Yes	Yes	Very friendly	Yes	Yes	Less than 30 minutes	Yes	No	Yes	No	Yes	No	Yes	No	No	Yes	No	No	Yes
13	18	3		Kakumiro HCIV	Female	18-37	Catholic	No formal education	Rural	Single	No	Yes	1	No	No	No	Low	Yes	No	Yes	No	Yes	No	Moderate	No	Yes	Yes	No	More than 5 km	Yes	Yes	Yes	Not friendly	Yes	Yes	More than 60 minutes	Yes	No	Yes	Yes	Yes	No	No	No	Yes	Yes	No	No	Yes
14	45	3		Kakumiro HCIV	Male	38-57	Anglican	No formal education	Rural	Married	No	Yes	1	Yes	Yes	No	Moderate	Yes	Yes	Yes	No	Yes	No	High	Yes	Yes	Yes	No	Less than 1 km	Yes	Yes	Yes	Friendly	Yes	Yes	30-60 minutes	Yes	No	Yes	Yes	Yes	No	Yes	No	No	Yes	No	No	Yes
15	52	3		Kakumiro HCIV	Male	38-57	Catholic	Primary education	Semi-urban	Married	Yes	Yes	1	No	No	No	Moderate	Yes	Yes	Yes	No	No	Yes	Moderate	Yes	Yes	Yes	No	Less than 1 km	Yes	Yes	Yes	Friendly	Yes	Yes	30-60 minutes	Yes	No	Yes	Yes	Yes	No	Yes	No	No	Yes	No	No	Yes
16	27	6		Kakumiro HCIV	Female	18-37	Pentecostal	Primary education	Rural	Single	No	Yes	1	No	No	No	High	Yes	No	Yes	No	Yes	Yes	Moderate	No	Yes	Yes	No	Less than 1 km	Yes	Yes	Yes	Very friendly	Yes	Yes	Less than 30 minutes	Yes	No	Yes	Yes	No	No	No	No	Yes	Yes	No	No	Yes
17	25	4		Kakumiro HCIV	Female	18-37	Catholic	No formal education	Rural	Married	No	Yes	1	No	No	No	High	Yes	Yes	Yes	No	Yes	No	Low	No	Yes	Yes	No	1-5 km	Yes	Yes	Yes	Very friendly	Yes	Yes	Less than 30 minutes	Yes	No	Yes	Yes	No	Yes	Yes	No	No	Yes	No	No	Yes
18	22	4		Kakumiro HCIV	Male	18-37	Anglican	Tertiary	Rural	Single	Yes	Yes	1	No	No	No	Low	Yes	No	Yes	No	Yes	No	Moderate	No	Yes	No	No	More than 5 km	Yes	Yes	No	Very friendly	Yes	Yes	Less than 30 minutes	Yes	No	Yes	No	Yes	Yes	No	No	No	Yes	No	No	Yes
19	21	10		Kakumiro HCIV	Male	18-37	Catholic	Primary education	Rural	Widowed	No	Yes	1	No	No	No	Moderate	Yes	No	Yes	No	Yes	Yes	High	No	Yes	No	No	1-5 km	Yes	Yes	No	Very friendly	Yes	Yes	Less than 30 minutes	Yes	No	Yes	Yes	Yes	Yes	No	No	No	Yes	No	No	Yes
20	68	3		Kakumiro HCIV	Male	≥58	Anglican	No formal education	Rural	Married	No	Yes	1	Yes	Yes	Yes	High	Yes	Yes	Yes	No	Yes	Yes	High	No	Yes	Yes	No	More than 5 km	Yes	Yes	Yes	Friendly	Yes	Yes	30-60 minutes	Yes	No	No	Yes	Yes	Yes	Yes	No	Yes	Yes	No	No	Yes
21	67	10		Kakumiro HCIV	Female	≥58	Catholic	Primary education	Rural	Married	No	Yes	1	Yes	Yes	No	Moderate	Yes	No	No	No	No	No	Moderate	No	Yes	Yes	No	More than 5 km	Yes	Yes	Yes	Very friendly	Yes	Yes	Less than 30 minutes	Yes	No	No	Yes	Yes	Yes	No	No	No	Yes	No	No	No
22	38	5		Kakumiro HCIV	Female	38-57	Pentecostal	No formal education	Rural	Married	No	Yes	1	Yes	No	No	Moderate	Yes	Yes	No	No	Yes	No	Moderate	No	Yes	Yes	Yes	1-5 km	Yes	Yes	Yes	Very friendly	Yes	Yes	Less than 30 minutes	Yes	No	No	Yes	Yes	Yes	No	No	No	Yes	No	No	Yes
23	74	4		Kakumiro HCIV	Male	≥58	Catholic	No formal education	Rural	Married	No	Yes	1	No	No	Yes	Low	Yes	Yes	No	No	No	No	Moderate	No	Yes	No	No	More than 5 km	Yes	Yes	Yes	Very friendly	Yes	Yes	Less than 30 minutes	Yes	No	Yes	Yes	Yes	Yes	No	No	Yes	No	No	No	Yes
24	32	6		Kakumiro HCIV	Female	18-37	Anglican	Primary education	Rural	Married	No	Yes	1	No	No	No	Moderate	Yes	No	Yes	Yes	No	Yes	High	No	Yes	Yes	No	1-5 km	Yes	Yes	Yes	Not friendly	Yes	Yes	More than 60 minutes	Yes	No	Yes	Yes	No	Yes	No	No	No	Yes	No	No	No
25	52	3		Kakumiro HCIV	Male	38-57	Catholic	Primary education	Rural	Married	No	Yes	1	No	Yes	No	Low	Yes	Yes	Yes	Yes	No	No	Very High	No	No	Yes	No	More than 5 km	No	Yes	Yes	Not friendly	Yes	Yes	More than 60 minutes	Yes	No	Yes	Yes	Yes	No	No	No	Yes	No	No	No	Yes
26	24	3		Kakumiro HCIV	Female	18-37	Catholic	No formal education	Rural	Single	No	Yes	1	No	No	No	Low	No	Yes	Yes	No	No	No	Low	Yes	Yes	Yes	No	Less than 1 km	Yes	Yes	Yes	Very friendly	Yes	Yes	Less than 30 minutes	Yes	No	Yes	Yes	Yes	No	No	No	No	No	No	No	Yes
27	19	3	Yes	Kakumiro HCIV	Female	18-37	Catholic	No formal education	Rural	Single	No	No	Yes	Yes	No	No	Low	No	No	No	Yes	Yes	Yes	Very High	Yes	No	No	No	1-5 km	Yes	Yes	Yes	Very friendly	Yes	Yes	Less than 30 minutes	No	Yes	Yes	No	No	Yes	No	No	No	No	No	No	No
28	30	9		Kakumiro HCIV	Female	18-37	Catholic	Primary education	Rural	Married	No	Yes	1	No	No	No	Moderate	Yes	No	Yes	No	No	No	Very High	No	No	Yes	No	More than 5 km	Yes	Yes	Yes	Very friendly	Yes	Yes	Less than 30 minutes	Yes	No	No	No	Yes	Yes	Yes	No	Yes	No	No	Yes	Yes
29	45	3		Kakumiro HCIV	Male	38-57	Catholic	Secondary education	Rural	Married	No	Yes	1	Yes	Yes	No	High	Yes	No	Yes	No	Yes	No	Very High	No	Yes	Yes	No	More than 5 km	Yes	Yes	No	Not friendly	Yes	Yes	More than 60 minutes	Yes	No	Yes	No	Yes	Yes	No	No	Yes	Yes	No	No	Yes
30	27	6		Kakumiro HCIV	Female	18-37	Catholic	No formal education	Rural	Single	No	Yes	1	No	No	No	High	Yes	No	Yes	No	Yes	No	High	Yes	No	Yes	No	More than 5 km	Yes	No	Yes	Not friendly	Yes	Yes	More than 60 minutes	Yes	No	Yes	Yes	Yes	Yes	No	No	Yes	Yes	No	No	No
31	45	4	Unsure	Kakumiro HCIV	Male	38-57	Anglican	Primary education	Rural	Married	No	No	Unsure	No	Yes	Yes	Low	No	Yes	No	Yes	Yes	Yes	Very High	Yes	Yes	No	No	More than 5 km	Yes	Yes	No	Very friendly	Yes	Yes	Less than 30 minutes	Yes	No	Yes	No	No	Yes	No	No	Yes	Yes	No	No	No
32	18	4		Kakumiro HCIV	Female	18-37	Catholic	No formal education	Rural	Single	Yes	Yes	1	No	Yes	No	Low	Yes	Yes	Yes	No	Yes	No	Moderate	No	Yes	Yes	No	1-5 km	Yes	Yes	Yes	Very friendly	Yes	Yes	Less than 30 minutes	Yes	No	Yes	Yes	Yes	No	No	No	No	Yes	No	No	Yes
33	52	3	Yes	Kakumiro HCIV	Male	38-57	Catholic	Primary education	Rural	Married	Yes	No	Yes	No	Yes	Yes	Moderate	No	No	No	No	Yes	No	Moderate	No	Yes	Yes	No	More than 5 km	Yes	Yes	No	Very friendly	Yes	Yes	Less than 30 minutes	Yes	No	Yes	No	Yes	Yes	No	No	Yes	Yes	No	No	No
34	19	0		Kakumiro HCIV	Female	18-37	Pentecostal	Primary education	Rural	Single	No	Yes	1	Yes	No	No	Moderate	Yes	Yes	Yes	No	No	No	Moderate	Yes	No	Yes	No	More than 5 km	Yes	Yes	No	Very friendly	Yes	Yes	Less than 30 minutes	Yes	No	Yes	No	Yes	No	No	No	Yes	No	No	No	Yes
35	38	6	Yes	Kakumiro HCIV	Male	38-57	Anglican	Primary education	Rural	Married	No	No	Yes	Yes	Yes	No	Low	Yes	Yes	Yes	No	Yes	No	High	No	Yes	Yes	No	More than 5 km	Yes	Yes	No	Very friendly	Yes	Yes	Less than 30 minutes	Yes	No	Yes	No	Yes	Yes	No	No	No	Yes	No	No	No
36	26	7		Kakumiro HCIV	Female	18-37	Catholic	No formal education	Rural	Single	No	Yes	1	No	No	No	Low	Yes	No	Yes	No	No	No	Moderate	No	Yes	Yes	No	Less than 1 km	Yes	Yes	Yes	Very friendly	Yes	Yes	Less than 30 minutes	Yes	No	Yes	Yes	Yes	Yes	No	No	No	Yes	No	No	No
37	49	8		Kakumiro HCIV	Male	38-57	Catholic	Primary education	Semi-urban	Single	Yes	Yes	1	No	Yes	No	Moderate	Yes	No	Yes	No	Yes	No	Moderate	No	Yes	No	No	Less than 1 km	Yes	Yes	Yes	Not friendly	Yes	Yes	More than 60 minutes	Yes	No	Yes	Yes	Yes	No	No	No	Yes	No	No	No	Yes
38	52	0	Unsure	Kakumiro HCIV	Male	38-57	Pentecostal	No formal education	Rural	Married	No	No	Unsure	No	Yes	No	Moderate	No	No	No	No	No	No	Moderate	No	Yes	Yes	No	Less than 1 km	No	Yes	No	Friendly	No	Yes	30-60 minutes	Yes	No	Yes	Yes	Yes	Yes	No	Yes	Yes	Yes	No	No	Yes
39	20	6		Kakumiro HCIV	Female	18-37	Catholic	No formal education	Rural	Widowed	No	Yes	1	No	No	No	Low	Yes	No	Yes	No	Yes	No	High	No	Yes	Yes	No	Less than 1 km	Yes	Yes	Yes	Very friendly	Yes	Yes	Less than 30 minutes	Yes	No	No	Yes	Yes	No	No	No	Yes	No	No	No	Yes
40	26	0		Kakumiro HCIV	Male	18-37	Anglican	Primary education	Rural	Single	No	Yes	1	No	No	Yes	Moderate	Yes	No	Yes	No	Yes	No	High	No	No	No	No	Less than 1 km	Yes	Yes	Yes	Very friendly	Yes	Yes	Less than 30 minutes	Yes	No	No	Yes	Yes	Yes	No	No	Yes	Yes	No	No	Yes
41	49	2		Kakumiro HCIV	Female	38-57	Anglican	Primary education	Rural	Single	No	Yes	1	Yes	Yes	No	Moderate	Yes	No	Yes	No	No	No	Moderate	No	Yes	Yes	No	More than 5 km	No	Yes	Yes	Very friendly	Yes	Yes	Less than 30 minutes	Yes	No	Yes	Yes	Yes	No	Yes	No	No	Yes	No	No	No
42	26	5		Kakumiro HCIV	Male	18-37	Catholic	Primary education	Rural	Single	No	Yes	1	No	No	No	Moderate	Yes	No	Yes	No	Yes	No	Moderate	No	Yes	Yes	No	Less than 1 km	Yes	Yes	Yes	Friendly	Yes	Yes	30-60 minutes	Yes	No	Yes	Yes	Yes	Yes	Yes	No	No	Yes	No	No	Yes
43	27	6		Kakumiro HCIV	Male	18-37	Anglican	No formal education	Rural	Married	No	Yes	1	Yes	No	No	Low	Yes	No	Yes	No	No	No	Moderate	No	Yes	Yes	No	Less than 1 km	Yes	Yes	Yes	Very friendly	Yes	Yes	Less than 30 minutes	Yes	No	Yes	Yes	Yes	No	Yes	No	Yes	Yes	No	No	Yes
44	70	1		Kakumiro HCIV	Male	≥58	Catholic	Primary education	Rural	Married	No	Yes	1	No	Yes	No	Low	Yes	No	Yes	No	No	No	Moderate	No	Yes	Yes	No	Less than 1 km	Yes	Yes	Yes	Very friendly	Yes	Yes	Less than 30 minutes	Yes	No	Yes	Yes	Yes	Yes	Yes	No	No	No	No	No	Yes
45	20	8		Kakumiro HCIV	Female	18-37	Catholic	No formal education	Rural	Married	No	Yes	1	No	No	No	Low	Yes	No	Yes	No	No	No	Low	No	Yes	Yes	No	1-5 km	Yes	Yes	Yes	Very friendly	Yes	Yes	Less than 30 minutes	Yes	No	Yes	Yes	Yes	Yes	No	No	No	Yes	No	No	No
46	49	4		Kakumiro HCIV	Female	38-57	Catholic	Primary education	Rural	Married	No	Yes	1	Yes	No	No	Moderate	No	No	Yes	No	No	No	High	No	Yes	No	No	More than 5 km	Yes	Yes	Yes	Very friendly	Yes	Yes	Less than 30 minutes	Yes	No	Yes	No	Yes	No	No	No	Yes	Yes	No	No	No
47	43	6		Kakumiro HCIV	Male	38-57	Catholic	No formal education	Rural	Married	No	Yes	1	No	Yes	No	High	Yes	Yes	Yes	No	Yes	No	Very High	No	Yes	Yes	No	1-5 km	Yes	Yes	Yes	Very friendly	Yes	Yes	Less than 30 minutes	Yes	No	Yes	Yes	Yes	Yes	No	No	Yes	Yes	No	No	Yes
48	38	7		Kakumiro HCIV	Female	38-57	Anglican	Primary education	Rural	Married	No	Yes	1	No	Yes	No	Moderate	Yes	Yes	Yes	No	Yes	No	Very High	No	Yes	No	No	More than 5 km	Yes	Yes	No	Very friendly	Yes	Yes	Less than 30 minutes	Yes	No	Yes	Yes	Yes	Yes	No	No	Yes	Yes	No	No	No
49	75	3	Yes	kakindo HCIV	Female	≥58	Pentecostal	Primary education	Rural	Married	No	No	Yes	No	Yes	No	Low	Yes	Yes	No	Yes	Yes	Yes	Very High	Yes	Yes	Yes	No	1-5 km	Yes	Yes	No	Not friendly	Yes	Yes	More than 60 minutes	No	No	Yes	No	Yes	Yes	Yes	No	Yes	Yes	No	No	Yes
50	52	4		kakindo HCIV	Male	38-57	Catholic	No formal education	Rural	Married	No	Yes	1	Yes	Yes	No	Low	Yes	No	Yes	No	Yes	No	High	No	Yes	Yes	No	More than 5 km	Yes	Yes	Yes	Not friendly	Yes	Yes	More than 60 minutes	Yes	No	Yes	No	Yes	No	Yes	No	Yes	Yes	No	No	Yes
51	42	4		kakindo HCIV	Male	38-57	Catholic	Primary education	Rural	Married	Yes	Yes	1	Yes	Yes	No	Moderate	Yes	No	Yes	No	Yes	No	High	No	Yes	Yes	No	More than 5 km	Yes	Yes	Yes	Not friendly	Yes	Yes	More than 60 minutes	Yes	No	Yes	Yes	Yes	No	Yes	No	No	Yes	No	No	Yes
52	82	6		kakindo HCIV	Female	≥58	Catholic	Primary education	Rural	Widowed	No	Yes	1	Yes	Yes	No	High	Yes	No	Yes	No	Yes	No	High	No	Yes	No	No	1-5 km	Yes	Yes	Yes	Very friendly	Yes	Yes	Less than 30 minutes	Yes	No	Yes	Yes	Yes	No	Yes	No	Yes	Yes	No	No	Yes
53	60	8		kakindo HCIV	Male	≥58	Pentecostal	Primary education	Rural	Married	No	Yes	1	No	Yes	No	High	Yes	No	Yes	No	No	Yes	Very High	No	Yes	Yes	No	More than 5 km	No	Yes	Yes	Very friendly	Yes	Yes	Less than 30 minutes	Yes	No	Yes	Yes	Yes	Yes	Yes	No	Yes	Yes	No	No	Yes
54	20	4		kakindo HCIV	Male	18-37	SDA	Secondary education	Semi-urban	Married	No	Yes	1	No	Yes	Yes	Moderate	Yes	Yes	Yes	No	Yes	No	High	No	Yes	Yes	No	More than 5 km	No	Yes	Yes	Friendly	No	No	30-60 minutes	Yes	No	No	Yes	No	Yes	Yes	No	Yes	Yes	No	No	Yes
55	36	8		kakindo HCIV	Female	18-37	Anglican	No formal education	Rural	Married	Yes	Yes	1	No	No	No	Moderate	Yes	No	Yes	No	No	No	High	Yes	Yes	No	No	1-5 km	Yes	Yes	Yes	Friendly	Yes	Yes	30-60 minutes	Yes	No	No	Yes	No	Yes	No	Yes	No	Yes	No	No	Yes
56	38	7		kakindo HCIV	Female	38-57	Anglican	Secondary education	Rural	Married	No	Yes	1	No	No	No	Moderate	Yes	No	Yes	No	No	No	Moderate	Yes	Yes	Yes	Yes	1-5 km	Yes	Yes	Yes	Friendly	No	Yes	30-60 minutes	Yes	No	Yes	Yes	Yes	Yes	Yes	No	Yes	Yes	No	No	Yes
57	57	2		kakindo HCIV	Female	38-57	SDA	Secondary education	Rural	Married	No	Yes	1	No	Yes	No	Moderate	No	No	Yes	No	Yes	No	High	No	No	Yes	No	1-5 km	Yes	Yes	Yes	Friendly	Yes	No	30-60 minutes	No	No	Yes	Yes	Yes	Yes	Yes	No	Yes	No	No	No	Yes
58	26	3		kakindo HCIV	Female	18-37	SDA	Tertiary	Rural	Married	No	Yes	1	No	Yes	No	Moderate	Yes	No	Yes	No	Yes	No	High	No	Yes	Yes	No	1-5 km	Yes	Yes	Yes	Very friendly	Yes	Yes	Less than 30 minutes	Yes	No	Yes	Yes	Yes	Yes	Yes	No	Yes	No	No	No	Yes
59	74	0		kakindo HCIV	Male	≥58	Catholic	Tertiary	Rural	Married	No	Yes	1	No	No	No	Moderate	Yes	No	Yes	Yes	Yes	No	High	No	Yes	Yes	No	1-5 km	Yes	Yes	Yes	Friendly	Yes	Yes	30-60 minutes	Yes	No	Yes	Yes	Yes	Yes	Yes	No	Yes	No	No	No	Yes
60	70	8		kakindo HCIV	Female	≥58	Pentecostal	Primary education	Rural	Married	Yes	Yes	1	No	No	Yes	High	Yes	No	Yes	No	Yes	No	Moderate	No	Yes	Yes	No	1-5 km	Yes	Yes	Yes	Friendly	Yes	Yes	30-60 minutes	Yes	No	Yes	Yes	Yes	Yes	No	No	Yes	Yes	No	No	No
61	45	5		kakindo HCIV	Female	38-57	Catholic	Secondary education	Rural	Married	Yes	Yes	1	Yes	No	Yes	High	Yes	Yes	Yes	Yes	Yes	No	High	No	Yes	Yes	No	More than 5 km	Yes	Yes	Yes	Friendly	No	Yes	30-60 minutes	Yes	No	Yes	No	Yes	Yes	No	No	No	Yes	No	No	No
62	40	6		kakindo HCIV	Male	38-57	Muslim	Secondary education	Rural	Married	Yes	Yes	1	No	Yes	Yes	Moderate	Yes	No	Yes	No	Yes	No	High	No	Yes	Yes	No	More than 5 km	Yes	Yes	Yes	Friendly	Yes	Yes	30-60 minutes	Yes	No	Yes	Yes	Yes	Yes	Yes	No	Yes	Yes	No	No	Yes
63	27	6	Yes	kakindo HCIV	Male	18-37	Anglican	No formal education	Rural	Married	Yes	No	Yes	No	Yes	No	Moderate	No	No	Yes	Yes	Yes	No	High	No	Yes	No	Yes	More than 5 km	Yes	Yes	Yes	Friendly	Yes	Yes	30-60 minutes	No	No	Yes	Yes	Yes	Yes	Yes	No	Yes	Yes	No	No	Yes
64	53	5		kakindo HCIV	Male	38-57	Catholic	No formal education	Rural	Married	No	Yes	1	No	No	No	Moderate	Yes	No	Yes	No	Yes	No	High	No	Yes	Yes	No	1-5 km	Yes	Yes	Yes	Friendly	Yes	Yes	30-60 minutes	Yes	Yes	Yes	Yes	Yes	Yes	Yes	Yes	Yes	Yes	No	No	No
65	36	6		kakindo HCIV	Male	18-37	Catholic	Secondary education	Semi-urban	Married	Yes	Yes	1	No	Yes	No	Moderate	No	Yes	Yes	No	Yes	No	High	No	Yes	Yes	No	1-5 km	Yes	Yes	No	Friendly	Yes	Yes	30-60 minutes	Yes	No	Yes	Yes	No	Yes	Yes	No	Yes	Yes	No	No	Yes
66	22	5	Unsure	kakindo HCIV	Male	18-37	Catholic	Primary education	Semi-urban	Married	Yes	No	Unsure	No	Yes	Yes	Moderate	Yes	Yes	Yes	No	Yes	No	High	No	Yes	No	Yes	More than 5 km	No	Yes	No	Friendly	Yes	Yes	30-60 minutes	No	Yes	Yes	No	No	Yes	No	No	No	Yes	No	No	No
67	20	8	Yes	kakindo HCIV	Male	18-37	Catholic	Primary education	Rural	Married	Yes	No	Yes	No	Yes	No	Low	Yes	Yes	Yes	Yes	Yes	No	Moderate	Yes	Yes	No	Yes	More than 5 km	No	No	Yes	Friendly	Yes	No	30-60 minutes	No	Yes	Yes	No	No	Yes	No	No	No	Yes	No	No	No
68	39	5		kakindo HCIV	Male	38-57	SDA	Secondary education	Semi-urban	Married	Yes	Yes	1	No	Yes	No	Moderate	Yes	Yes	Yes	No	Yes	No	High	Yes	Yes	Yes	No	More than 5 km	No	Yes	Yes	Friendly	Yes	Yes	30-60 minutes	Yes	No	Yes	Yes	Yes	Yes	No	No	No	Yes	No	No	No
69	53	5	Yes	kakindo HCIV	Male	38-57	Pentecostal	Secondary education	Rural	Married	Yes	No	Yes	Yes	No	No	Moderate	Yes	No	Yes	Yes	Yes	Yes	High	Yes	Yes	Yes	No	More than 5 km	No	No	No	Friendly	Yes	Yes	30-60 minutes	No	Yes	Yes	No	No	Yes	Yes	No	No	Yes	No	No	No
70	57	8	Yes	kakindo HCIV	Female	38-57	Catholic	Primary education	Rural	Divorced	No	No	Yes	Yes	No	No	Moderate	Yes	Yes	Yes	No	Yes	Yes	Moderate	Yes	Yes	Yes	No	1-5 km	Yes	Yes	No	Friendly	Yes	Yes	30-60 minutes	Yes	Yes	No	No	No	Yes	No	No	Yes	Yes	No	No	Yes
71	40	4	No	kakindo HCIV	Female	38-57	SDA	No formal education	Semi-urban	Married	Yes	No	No	Yes	Yes	No	Low	Yes	Yes	Yes	No	Yes	Yes	Moderate	Yes	Yes	Yes	No	More than 5 km	Yes	No	No	Friendly	Yes	No	30-60 minutes	Yes	No	No	Yes	Yes	Yes	No	No	Yes	Yes	No	Yes	Yes
72	65	6		kakindo HCIV	Female	≥58	Pentecostal	No formal education	Rural	Married	No	Yes	1	Yes	Yes	No	Moderate	Yes	Yes	Yes	No	Yes	No	High	No	Yes	Yes	Yes	More than 5 km	Yes	Yes	Yes	Friendly	Yes	Yes	30-60 minutes	Yes	No	Yes	Yes	Yes	Yes	Yes	No	Yes	Yes	No	No	Yes
73	57	1		kakindo HCIV	Female	38-57	Catholic	Primary education	Rural	Divorced	No	Yes	1	Yes	No	Yes	High	Yes	No	Yes	No	Yes	No	High	No	Yes	No	No	More than 5 km	Yes	Yes	Yes	Very friendly	Yes	Yes	Less than 30 minutes	Yes	No	Yes	Yes	Yes	No	Yes	No	Yes	Yes	No	No	Yes
74	78	5	Unsure	kakindo HCIV	Male	≥58	Catholic	Primary education	Rural	Married	No	No	Unsure	No	No	No	Low	Yes	No	Yes	No	Yes	No	Moderate	No	Yes	No	No	More than 5 km	Yes	Yes	Yes	Very friendly	Yes	Yes	Less than 30 minutes	Yes	No	Yes	Yes	Yes	No	Yes	No	Yes	Yes	No	No	Yes
75	40	7		kakindo HCIV	Male	38-57	Catholic	Primary education	Rural	Married	No	Yes	1	No	No	No	Moderate	Yes	No	Yes	No	Yes	No	Moderate	No	No	Yes	No	More than 5 km	Yes	Yes	Yes	Very friendly	Yes	Yes	Less than 30 minutes	Yes	No	Yes	No	Yes	No	Yes	No	Yes	Yes	No	No	Yes
76	43	6	Yes	kakindo HCIV	Female	38-57	Catholic	Primary education	Rural	Married	No	No	Yes	Yes	Yes	No	Low	Yes	No	Yes	No	Yes	Yes	Moderate	No	Yes	No	No	1-5 km	Yes	Yes	Yes	Very friendly	Yes	Yes	Less than 30 minutes	Yes	No	Yes	Yes	Yes	No	Yes	No	No	Yes	No	No	Yes
77	36	6		kakindo HCIV	Male	18-37	Catholic	Primary education	Rural	Married	No	Yes	1	Yes	Yes	No	Moderate	Yes	No	Yes	No	Yes	No	High	No	Yes	Yes	No	1-5 km	No	Yes	Yes	Friendly	Yes	Yes	30-60 minutes	Yes	No	Yes	Yes	Yes	Yes	Yes	No	Yes	Yes	No	No	Yes
78	54	3	Yes	kakindo HCIV	Male	38-57	Catholic	Primary education	Rural	Married	No	No	Yes	No	Yes	No	Moderate	Yes	No	No	No	Yes	No	High	No	Yes	Yes	No	More than 5 km	Yes	Yes	No	Friendly	Yes	Yes	30-60 minutes	No	Yes	Yes	No	No	No	No	No	No	Yes	No	No	No
79	44	3	Yes	kakindo HCIV	Male	38-57	Catholic	No formal education	Rural	Married	No	No	Yes	No	Yes	No	Low	Yes	No	No	Yes	Yes	Yes	High	Yes	Yes	No	Yes	Less than 1 km	Yes	Yes	No	Friendly	Yes	Yes	30-60 minutes	No	Yes	Yes	No	No	No	Yes	No	No	Yes	No	No	No
80	30	4	Yes	kakindo HCIV	Male	18-37	Catholic	No formal education	Rural	Married	No	No	Yes	No	Yes	No	Moderate	No	No	No	Yes	Yes	Yes	Very High	Yes	Yes	No	Yes	1-5 km	Yes	Yes	No	Friendly	Yes	Yes	30-60 minutes	No	Yes	Yes	No	Yes	No	No	No	No	Yes	No	No	No
81	36	0	Yes	kakindo HCIV	Female	18-37	Catholic	Primary education	Rural	Married	No	No	Yes	No	No	No	Low	Yes	No	Yes	No	Yes	Yes	High	Yes	Yes	No	Yes	More than 5 km	Yes	Yes	No	Friendly	Yes	Yes	30-60 minutes	No	Yes	Yes	No	No	No	No	No	No	Yes	No	No	No
82	43	5	No	kakindo HCIV	Male	38-57	Catholic	No formal education	Rural	Married	No	No	No	Yes	No	No	Moderate	Yes	No	Yes	No	Yes	No	Moderate	Yes	Yes	Yes	No	More than 5 km	No	Yes	No	Friendly	Yes	Yes	30-60 minutes	No	Yes	Yes	Yes	Yes	No	No	No	No	Yes	No	No	No
83	68	4		kakindo HCIV	Male	≥58	Catholic	Secondary education	Rural	Married	No	Yes	1	No	No	No	High	Yes	No	Yes	No	Yes	No	High	No	Yes	Yes	No	1-5 km	Yes	Yes	No	Friendly	Yes	Yes	30-60 minutes	No	No	Yes	Yes	Yes	No	Yes	No	Yes	Yes	No	No	No
84	31	5		kakindo HCIV	Male	18-37	Catholic	Secondary education	Rural	Married	No	Yes	1	No	No	No	High	Yes	No	Yes	Yes	Yes	No	High	No	Yes	Yes	No	1-5 km	Yes	Yes	No	Very friendly	Yes	Yes	Less than 30 minutes	Yes	No	Yes	Yes	Yes	No	Yes	No	No	No	No	No	No
85	38	3		kakindo HCIV	Female	38-57	Catholic	Primary education	Rural	Married	No	Yes	1	No	Yes	No	Moderate	No	Yes	Yes	Yes	Yes	No	High	No	Yes	Yes	No	1-5 km	Yes	Yes	Yes	Very friendly	Yes	Yes	Less than 30 minutes	No	Yes	Yes	Yes	No	Yes	Yes	No	Yes	Yes	No	No	Yes
86	23	4	No	kakindo HCIV	Male	18-37	Catholic	Secondary education	Rural	Single	No	No	No	No	No	No	Moderate	Yes	Yes	No	No	Yes	Yes	High	No	Yes	Yes	No	More than 5 km	No	Yes	Yes	Very friendly	Yes	No	Less than 30 minutes	Yes	No	Yes	Yes	No	No	Yes	Yes	No	Yes	No	No	Yes
87	43	5		kakindo HCIV	Female	38-57	Catholic	Primary education	Rural	Married	No	Yes	1	No	Yes	No	Moderate	Yes	No	Yes	No	Yes	No	High	No	Yes	Yes	No	More than 5 km	No	Yes	Yes	Friendly	Yes	Yes	30-60 minutes	Yes	No	Yes	No	Yes	No	Yes	No	No	Yes	No	No	Yes
88	22	5		kakindo HCIV	Female	18-37	Pentecostal	Primary education	Rural	Single	No	Yes	1	No	No	No	Moderate	Yes	No	Yes	No	Yes	No	Moderate	No	Yes	Yes	No	More than 5 km	Yes	Yes	Yes	Very friendly	Yes	Yes	Less than 30 minutes	Yes	No	Yes	Yes	Yes	No	Yes	No	Yes	Yes	No	No	Yes
89	30	5		kakindo HCIV	Male	18-37	Muslim	Primary education	Rural	Divorced	No	Yes	1	Yes	No	No	High	Yes	No	Yes	No	No	No	High	No	Yes	Yes	No	1-5 km	Yes	Yes	Yes	Very friendly	Yes	Yes	Less than 30 minutes	Yes	No	Yes	Yes	Yes	No	Yes	No	No	No	No	No	Yes
90	30	4		kakindo HCIV	Male	18-37	Catholic	Primary education	Rural	Married	No	Yes	1	No	No	No	High	Yes	No	Yes	No	Yes	No	High	No	Yes	Yes	No	1-5 km	Yes	Yes	Yes	Very friendly	Yes	Yes	More than 60 minutes	Yes	No	Yes	Yes	Yes	No	Yes	No	Yes	Yes	No	No	Yes
91	46	6		kakindo HCIV	Female	38-57	Catholic	Primary education	Rural	Married	No	Yes	1	No	Yes	No	High	Yes	No	Yes	No	Yes	No	High	No	Yes	Yes	No	1-5 km	Yes	Yes	Yes	Very friendly	Yes	Yes	Less than 30 minutes	Yes	No	Yes	Yes	Yes	No	Yes	No	Yes	No	No	No	Yes
92	67	3		kakindo HCIV	Male	≥58	Muslim	Primary education	Rural	Divorced	No	Yes	1	Yes	No	No	Moderate	Yes	No	Yes	No	Yes	No	Moderate	No	No	Yes	No	More than 5 km	Yes	Yes	Yes	Very friendly	Yes	Yes	Less than 30 minutes	Yes	No	Yes	Yes	Yes	No	Yes	No	Yes	No	No	No	Yes
93	28	6		kakindo HCIV	Male	18-37	Catholic	Secondary education	Rural	Married	No	Yes	1	Yes	No	No	Moderate	Yes	No	Yes	No	Yes	No	Moderate	No	Yes	Yes	No	More than 5 km	No	Yes	Yes	Friendly	Yes	Yes	30-60 minutes	Yes	No	Yes	Yes	Yes	No	Yes	No	No	Yes	No	No	Yes
94	59	4		kakindo HCIV	Male	≥58	Catholic	Primary education	Rural	Married	Yes	Yes	1	No	Yes	No	Moderate	Yes	Yes	Yes	No	Yes	No	High	No	Yes	Yes	No	More than 5 km	Yes	Yes	No	Friendly	Yes	Yes	30-60 minutes	Yes	No	Yes	No	Yes	Yes	Yes	No	Yes	Yes	No	No	No
95	27	2		kakindo HCIV	Female	18-37	Catholic	Primary education	Rural	Divorced	No	Yes	1	Yes	No	No	High	Yes	No	Yes	No	Yes	Yes	High	No	Yes	Yes	No	1-5 km	Yes	Yes	Yes	Very friendly	Yes	Yes	Less than 30 minutes	Yes	No	No	Yes	Yes	No	Yes	No	Yes	Yes	No	No	No
96	50	7		kakindo HCIV	Female	38-57	Anglican	Primary education	Semi-urban	Married	No	Yes	1	No	No	No	High	Yes	No	Yes	Yes	Yes	Yes	Very High	No	Yes	Yes	Yes	More than 5 km	Yes	Yes	No	Very friendly	Yes	Yes	Less than 30 minutes	Yes	No	No	Yes	Yes	Yes	Yes	No	Yes	Yes	No	No	Yes
97	45	4		kakindo HCIV	Male	38-57	Pentecostal	Tertiary	Rural	Married	Yes	Yes	1	Yes	Yes	No	Moderate	Yes	No	Yes	No	Yes	No	High	No	Yes	No	No	More than 5 km	Yes	Yes	Yes	Not friendly	Yes	Yes	More than 60 minutes	Yes	No	Yes	No	Yes	Yes	Yes	No	Yes	Yes	No	No	Yes
98	57	3		kakindo HCIV	Female	38-57	Catholic	Primary education	Rural	Married	No	Yes	1	No	Yes	No	Moderate	Yes	No	Yes	No	Yes	No	High	No	Yes	No	No	1-5 km	Yes	Yes	Yes	Not friendly	Yes	Yes	More than 60 minutes	Yes	No	Yes	Yes	Yes	No	Yes	No	Yes	Yes	No	No	Yes
99	54	3		kakindo HCIV	Male	38-57	Catholic	Secondary education	Semi-urban	Married	Yes	Yes	1	No	No	No	Moderate	Yes	No	Yes	No	Yes	No	High	No	Yes	Yes	No	1-5 km	Yes	Yes	Yes	Very friendly	Yes	Yes	More than 60 minutes	Yes	No	Yes	Yes	Yes	No	No	No	No	Yes	No	No	Yes
100	60	2		kakindo HCIV	Male	≥58	Catholic	Primary education	Rural	Divorced	No	Yes	1	Yes	Yes	No	Moderate	No	No	Yes	No	Yes	No	High	No	Yes	Yes	No	1-5 km	Yes	Yes	Yes	Very friendly	Yes	Yes	Less than 30 minutes	Yes	No	Yes	Yes	Yes	No	Yes	No	Yes	Yes	No	No	Yes
101	49	4		kakindo HCIV	Female	38-57	SDA	Primary education	Rural	Married	Yes	Yes	1	No	Yes	No	Moderate	Yes	Yes	Yes	No	Yes	No	High	No	Yes	Yes	No	More than 5 km	No	Yes	Yes	Very friendly	Yes	Yes	Less than 30 minutes	Yes	No	No	Yes	Yes	Yes	Yes	No	Yes	Yes	No	No	No
102	53	2		kakindo HCIV	Male	38-57	SDA	No formal education	Rural	Married	Yes	Yes	1	Yes	No	Yes	Moderate	Yes	No	Yes	No	Yes	No	Moderate	No	Yes	Yes	Yes	More than 5 km	Yes	Yes	Yes	Very friendly	Yes	Yes	Less than 30 minutes	No	No	Yes	Yes	Yes	Yes	Yes	No	Yes	Yes	No	No	Yes
103	25	4		kakindo HCIV	Male	18-37	Catholic	Primary education	Rural	Single	No	Yes	1	No	No	No	Moderate	Yes	No	Yes	No	Yes	No	High	No	Yes	Yes	No	Less than 1 km	Yes	Yes	Yes	Very friendly	Yes	Yes	Less than 30 minutes	No	No	Yes	Yes	Yes	No	Yes	No	No	Yes	No	No	No
104	25	1		kakindo HCIV	Male	18-37	Catholic	Primary education	Rural	Widowed	No	Yes	1	No	Yes	Yes	Moderate	Yes	No	Yes	No	Yes	No	Very High	No	Yes	Yes	No	Less than 1 km	Yes	Yes	Yes	Very friendly	Yes	Yes	Less than 30 minutes	Yes	No	Yes	Yes	No	No	Yes	No	Yes	Yes	No	No	Yes
105	55	6		kakindo HCIV	Female	38-57	Catholic	No formal education	Rural	Divorced	Yes	Yes	1	Yes	Yes	No	Moderate	Yes	No	Yes	No	Yes	No	High	No	Yes	Yes	No	More than 5 km	Yes	Yes	Yes	Friendly	Yes	Yes	30-60 minutes	Yes	Yes	Yes	Yes	No	Yes	Yes	No	Yes	Yes	No	No	No
106	40	1		kakindo HCIV	Female	38-57	Muslim	Tertiary	Rural	Married	No	Yes	1	No	Yes	No	Moderate	Yes	No	Yes	No	Yes	No	High	No	Yes	No	No	1-5 km	Yes	Yes	Yes	Very friendly	Yes	Yes	Less than 30 minutes	Yes	No	Yes	Yes	No	No	Yes	No	No	Yes	No	No	Yes
107	46	3		kakindo HCIV	Female	38-57	Catholic	Primary education	Rural	Married	No	Yes	1	Yes	Yes	No	High	Yes	No	Yes	Yes	Yes	No	High	No	Yes	Yes	No	1-5 km	Yes	Yes	Yes	Not friendly	Yes	Yes	More than 60 minutes	Yes	No	No	Yes	Yes	No	Yes	No	Yes	Yes	No	No	Yes
108	33	7		kakindo HCIV	Female	18-37	Catholic	No formal education	Rural	Married	No	Yes	1	No	Yes	No	Low	Yes	Yes	Yes	Yes	No	No	Low	No	Yes	No	No	1-5 km	No	Yes	No	Friendly	Yes	No	30-60 minutes	No	No	Yes	Yes	Yes	Yes	Yes	No	Yes	Yes	No	No	No
109	59	3		kakindo HCIV	Male	≥58	Catholic	Primary education	Semi-urban	Married	No	Yes	1	No	Yes	No	High	Yes	Yes	Yes	No	No	No	High	No	Yes	Yes	No	1-5 km	No	Yes	Yes	Very friendly	Yes	Yes	Less than 30 minutes	Yes	No	Yes	Yes	Yes	No	Yes	No	No	Yes	No	No	Yes
110	75	5		kakindo HCIV	Male	≥58	Catholic	Primary education	Rural	Married	Yes	Yes	1	No	No	No	High	Yes	No	Yes	Yes	No	No	Moderate	Yes	Yes	Yes	No	Less than 1 km	No	Yes	Yes	Very friendly	Yes	Yes	Less than 30 minutes	Yes	No	Yes	No	Yes	Yes	Yes	No	Yes	Yes	No	No	No
111	55	4		kakindo HCIV	Male	38-57	Catholic	Primary education	Rural	Married	No	Yes	1	No	Yes	No	Moderate	Yes	No	Yes	No	Yes	No	High	No	Yes	Yes	No	More than 5 km	Yes	Yes	Yes	Very friendly	Yes	Yes	Less than 30 minutes	Yes	No	Yes	Yes	Yes	No	Yes	No	Yes	Yes	No	No	Yes
112	30	6		kakindo HCIV	Male	18-37	Pentecostal	Tertiary	Semi-urban	Married	Yes	Yes	1	Yes	No	No	High	Yes	No	Yes	No	Yes	No	High	No	Yes	Yes	No	1-5 km	Yes	Yes	Yes	Very friendly	Yes	Yes	Less than 30 minutes	Yes	No	Yes	Yes	Yes	Yes	Yes	No	Yes	Yes	No	No	Yes
113	50	5		kakindo HCIV	Female	38-57	Pentecostal	Tertiary	Semi-urban	Married	Yes	Yes	1	Yes	Yes	No	High	Yes	Yes	Yes	No	Yes	No	Very High	No	Yes	Yes	No	More than 5 km	Yes	Yes	Yes	Very friendly	Yes	Yes	Less than 30 minutes	Yes	No	Yes	Yes	Yes	Yes	Yes	Yes	Yes	Yes	No	No	Yes
114	66	6		kakindo HCIV	Female	≥58	Catholic	Primary education	Rural	Married	Yes	Yes	1	No	Yes	No	Moderate	Yes	No	Yes	No	Yes	No	High	Yes	Yes	Yes	No	1-5 km	Yes	Yes	No	Friendly	Yes	Yes	30-60 minutes	Yes	No	Yes	Yes	Yes	Yes	Yes	No	Yes	Yes	No	No	Yes
115	28	4		kakindo HCIV	Female	18-37	Catholic	No formal education	Rural	Widowed	No	Yes	1	No	Yes	Yes	Moderate	Yes	Yes	Yes	No	No	No	Moderate	No	Yes	Yes	No	Less than 1 km	Yes	Yes	Yes	Very friendly	Yes	Yes	Less than 30 minutes	Yes	No	Yes	No	Yes	No	No	No	Yes	Yes	No	No	Yes
116	34	5		kakindo HCIV	Female	18-37	Catholic	No formal education	Rural	Married	No	Yes	1	No	No	No	Moderate	Yes	No	Yes	Yes	Yes	No	High	No	Yes	Yes	No	Less than 1 km	Yes	Yes	Yes	Friendly	Yes	Yes	30-60 minutes	Yes	Yes	Yes	Yes	Yes	Yes	Yes	No	Yes	Yes	No	No	Yes
117	48	1		kakindo HCIV	Female	38-57	Catholic	Primary education	Rural	Married	No	Yes	1	No	Yes	No	High	Yes	No	Yes	Yes	No	No	High	No	Yes	Yes	No	1-5 km	Yes	Yes	Yes	Very friendly	Yes	Yes	Less than 30 minutes	Yes	No	Yes	Yes	Yes	No	No	No	Yes	No	No	No	No
118	71	5		kakindo HCIV	Female	≥58	Catholic	Primary education	Rural	Married	No	Yes	1	No	Yes	No	Moderate	Yes	No	Yes	Yes	No	No	Moderate	Yes	Yes	Yes	Yes	More than 5 km	Yes	Yes	Yes	Friendly	Yes	Yes	30-60 minutes	Yes	No	Yes	Yes	Yes	Yes	No	No	Yes	Yes	No	No	No
119	60	5		kakindo HCIV	Male	≥58	Anglican	Secondary education	Rural	Married	No	Yes	1	Yes	Yes	Yes	Moderate	Yes	No	Yes	No	Yes	No	Moderate	No	Yes	Yes	No	More than 5 km	Yes	Yes	Yes	Friendly	Yes	Yes	30-60 minutes	Yes	No	Yes	Yes	Yes	Yes	Yes	No	Yes	Yes	No	No	Yes
120	35	5		kakindo HCIV	Female	18-37	Catholic	Tertiary	Rural	Married	Yes	Yes	1	No	Yes	No	Moderate	Yes	No	Yes	Yes	Yes	No	High	No	Yes	Yes	No	Less than 1 km	No	Yes	Yes	Friendly	Yes	No	30-60 minutes	Yes	No	Yes	Yes	Yes	Yes	Yes	No	Yes	Yes	No	No	No
121	41	8		kakindo HCIV	Female	38-57	Pentecostal	No formal education	Rural	Married	No	Yes	1	Yes	No	Yes	Moderate	No	No	Yes	No	No	No	Moderate	No	Yes	Yes	No	Less than 1 km	No	Yes	Yes	Friendly	Yes	No	30-60 minutes	No	No	Yes	No	Yes	Yes	No	No	No	Yes	Yes	Yes	No
122	34	8		kakindo HCIV	Male	18-37	Catholic	Primary education	Rural	Married	No	Yes	1	Yes	No	No	Moderate	Yes	No	Yes	No	Yes	No	High	Yes	Yes	Yes	No	More than 5 km	Yes	Yes	Yes	Friendly	Yes	Yes	30-60 minutes	Yes	No	No	Yes	No	Yes	Yes	No	Yes	Yes	No	No	Yes
123	55	3		kakindo HCIV	Female	38-57	Catholic	Primary education	Rural	Single	No	Yes	1	No	No	No	Moderate	Yes	No	Yes	No	Yes	Yes	High	No	Yes	Yes	No	1-5 km	Yes	Yes	No	Very friendly	Yes	Yes	Less than 30 minutes	Yes	No	Yes	Yes	No	No	Yes	No	Yes	Yes	Yes	No	No
124	56	3		kakindo HCIV	Male	38-57	Catholic	No formal education	Rural	Divorced	No	Yes	1	No	No	No	Moderate	Yes	No	Yes	Yes	Yes	Yes	High	No	Yes	Yes	No	1-5 km	Yes	Yes	No	Very friendly	Yes	Yes	Less than 30 minutes	No	No	Yes	Yes	No	No	No	No	Yes	Yes	No	No	No
125	46	6		kakindo HCIV	Male	38-57	Catholic	Primary education	Rural	Married	No	Yes	1	No	No	No	High	Yes	No	Yes	No	Yes	Yes	High	No	Yes	Yes	No	1-5 km	Yes	Yes	Yes	Very friendly	Yes	Yes	Less than 30 minutes	Yes	No	Yes	Yes	Yes	No	Yes	No	Yes	Yes	No	No	Yes
126	46	8		kakindo HCIV	Female	38-57	Catholic	Primary education	Rural	Divorced	No	Yes	1	Yes	Yes	No	High	Yes	No	Yes	No	Yes	No	High	No	Yes	Yes	No	1-5 km	Yes	Yes	Yes	Very friendly	Yes	Yes	Less than 30 minutes	Yes	No	Yes	Yes	Yes	No	Yes	No	Yes	Yes	No	No	Yes
127	40	6		kakindo HCIV	Male	38-57	Catholic	Primary education	Rural	Married	No	Yes	1	Yes	Yes	No	Moderate	Yes	No	Yes	No	Yes	No	Very High	No	Yes	Yes	No	1-5 km	Yes	Yes	No	Very friendly	Yes	Yes	Less than 30 minutes	Yes	No	Yes	Yes	Yes	No	Yes	No	Yes	Yes	No	No	Yes
128	38	6		kakindo HCIV	Female	38-57	Catholic	Primary education	Rural	Married	No	Yes	1	No	No	No	Moderate	Yes	No	Yes	No	Yes	No	High	No	Yes	No	No	More than 5 km	No	Yes	Yes	Very friendly	Yes	Yes	Less than 30 minutes	Yes	No	Yes	Yes	Yes	No	No	No	Yes	Yes	No	No	Yes
129	55	3		kakindo HCIV	Female	38-57	Catholic	Primary education	Rural	Single	No	Yes	1	No	Yes	No	Moderate	Yes	No	Yes	No	Yes	No	High	No	Yes	No	No	1-5 km	Yes	Yes	Yes	Very friendly	Yes	Yes	Less than 30 minutes	Yes	No	Yes	Yes	Yes	No	Yes	No	Yes	Yes	Yes	No	Yes
130	49	4		Nalweyo HCIII	Female	38-57	Catholic	Primary education	Rural	Married	No	Yes	1	No	Yes	No	Moderate	Yes	Yes	Yes	No	Yes	No	Very High	Yes	Yes	Yes	No	More than 5 km	Yes	Yes	Yes	Very friendly	Yes	Yes	Less than 30 minutes	Yes	No	Yes	Yes	Yes	Yes	Yes	Yes	Yes	Yes	No	No	Yes
131	62	3		Nalweyo HCIII	Female	≥58	Anglican	Primary education	Rural	Divorced	No	Yes	1	No	Yes	Yes	Low	No	Yes	Yes	Yes	Yes	No	Moderate	Yes	No	No	No	1-5 km	Yes	Yes	No	Friendly	No	No	30-60 minutes	No	Yes	Yes	Yes	No	Yes	No	No	No	Yes	No	No	No
132	18	5		Nalweyo HCIII	Female	18-37	Catholic	Secondary education	Semi-urban	Single	No	Yes	1	No	No	No	Moderate	Yes	Yes	Yes	Yes	No	No	Moderate	Yes	Yes	Yes	No	Less than 1 km	Yes	Yes	Yes	Friendly	Yes	Yes	30-60 minutes	No	No	Yes	Yes	Yes	Yes	Yes	No	Yes	Yes	No	No	Yes
133	25	4		Nalweyo HCIII	Female	18-37	Catholic	Tertiary	Rural	Married	No	Yes	1	No	Yes	No	High	No	No	Yes	No	No	Yes	Moderate	Yes	Yes	No	Yes	More than 5 km	Yes	Yes	Yes	Not friendly	No	No	More than 60 minutes	Yes	Yes	Yes	No	Yes	Yes	Yes	Yes	Yes	Yes	No	No	No
134	30	4		Nalweyo HCIII	Male	18-37	Anglican	Secondary education	Semi-urban	Married	Yes	Yes	1	No	Yes	Yes	High	Yes	Yes	Yes	Yes	No	Yes	Moderate	Yes	Yes	Yes	No	1-5 km	Yes	No	Yes	Not friendly	Yes	No	30-60 minutes	Yes	No	Yes	No	No	Yes	Yes	No	Yes	Yes	No	No	Yes
135	42	5		Nalweyo HCIII	Female	38-57	Pentecostal	Tertiary	Semi-urban	Married	Yes	Yes	1	No	Yes	No	Moderate	Yes	No	Yes	Yes	No	No	High	No	No	Yes	No	Less than 1 km	Yes	No	Yes	Friendly	Yes	Yes	More than 60 minutes	Yes	Yes	No	No	No	Yes	Yes	No	Yes	Yes	No	No	Yes
136	47	3		Nalweyo HCIII	Female	38-57	Muslim	Secondary education	Semi-urban	Married	No	Yes	1	No	No	No	Moderate	Yes	Yes	Yes	Yes	No	Yes	Moderate	No	Yes	No	No	Less than 1 km	Yes	No	No	Not friendly	Yes	No	More than 60 minutes	Yes	No	Yes	Yes	No	Yes	Yes	No	Yes	No	No	No	Yes
137	40	4		Nalweyo HCIII	Female	38-57	Catholic	Primary education	Rural	Married	No	Yes	1	Yes	Yes	No	Moderate	No	Yes	Yes	Yes	No	Yes	High	Yes	Yes	Yes	No	More than 5 km	No	No	No	Not friendly	Yes	No	More than 60 minutes	Yes	No	No	No	No	Yes	Yes	No	No	No	No	Yes	No
138	69	4	Unsure	Nalweyo HCIII	Male	≥58	Anglican	No formal education	Rural	Divorced	No	No	Unsure	Yes	Yes	Yes	Low	No	Yes	No	Yes	No	Yes	Moderate	No	No	Yes	Yes	1-5 km	Yes	Yes	Yes	Not friendly	Yes	Yes	More than 60 minutes	Yes	Yes	No	No	Yes	Yes	Yes	No	Yes	Yes	No	No	No
139	25	4		Nalweyo HCIII	Male	18-37	Catholic	Secondary education	Semi-urban	Single	Yes	Yes	1	Yes	Yes	Yes	Moderate	Yes	Yes	Yes	Yes	No	No	Moderate	Yes	Yes	Yes	No	More than 5 km	No	Yes	Yes	Friendly	No	No	30-60 minutes	No	No	Yes	Yes	Yes	Yes	Yes	No	Yes	Yes	No	No	Yes
140	45	2	Yes	Nalweyo HCIII	Male	38-57	Anglican	Primary education	Rural	Divorced	No	No	Yes	No	No	No	Low	No	No	No	Yes	No	Yes	Moderate	Yes	Yes	No	Yes	More than 5 km	No	No	Yes	Not friendly	Yes	No	More than 60 minutes	No	No	No	No	No	Yes	No	Yes	No	No	Yes	Yes	No
141	44	3	Yes	Nalweyo HCIII	Female	38-57	Pentecostal	Primary education	Rural	Single	No	No	Yes	No	Yes	No	Moderate	No	No	No	Yes	No	Yes	Low	Yes	No	No	No	More than 5 km	Yes	No	No	Not friendly	No	No	More than 60 minutes	No	Yes	No	No	No	Yes	Yes	No	No	Yes	No	No	No
142	54	5		Nalweyo HCIII	Female	38-57	Catholic	Primary education	Semi-urban	Widowed	No	Yes	1	Yes	No	Yes	Low	Yes	Yes	Yes	No	No	Yes	High	Yes	No	Yes	No	More than 5 km	No	Yes	No	Very friendly	Yes	No	Less than 30 minutes	Yes	No	Yes	Yes	Yes	Yes	Yes	No	Yes	Yes	No	No	No
143	64	6	Unsure	Nalweyo HCIII	Male	≥58	SDA	No formal education	Rural	Divorced	No	No	Unsure	No	Yes	Yes	High	Yes	Yes	Yes	Yes	No	No	High	No	Yes	Yes	No	More than 5 km	Yes	Yes	Yes	Friendly	Yes	No	30-60 minutes	Yes	No	Yes	No	No	Yes	Yes	No	Yes	Yes	No	No	Yes
144	30	4		Nalweyo HCIII	Female	18-37	Pentecostal	No formal education	Rural	Married	Yes	Yes	1	No	Yes	No	Low	No	No	Yes	Yes	No	No	High	Yes	Yes	Yes	No	1-5 km	Yes	Yes	No	Not friendly	Yes	No	More than 60 minutes	Yes	Yes	No	No	No	No	Yes	No	Yes	Yes	No	No	No
145	63	3	Unsure	Nalweyo HCIII	Male	≥58	Anglican	No formal education	Semi-urban	Widowed	Yes	No	Unsure	No	Yes	Yes	High	Yes	Yes	Yes	Yes	No	No	High	No	Yes	Yes	Yes	1-5 km	Yes	Yes	No	Friendly	Yes	Yes	30-60 minutes	No	No	No	Yes	Yes	Yes	Yes	No	No	Yes	Yes	No	No
146	39	6		Nalweyo HCIII	Male	38-57	Muslim	Secondary education	Rural	Widowed	Yes	Yes	1	Yes	No	Yes	Low	No	Yes	Yes	No	No	Yes	Moderate	Yes	Yes	Yes	No	More than 5 km	No	Yes	No	Not friendly	Yes	No	More than 60 minutes	No	No	No	No	Yes	Yes	Yes	No	Yes	Yes	No	No	Yes
147	63	5		Nalweyo HCIII	Female	≥58	SDA	Primary education	Semi-urban	Married	No	Yes	1	No	No	No	High	Yes	Yes	Yes	Yes	No	No	High	Yes	Yes	Yes	Yes	1-5 km	Yes	Yes	Yes	Very friendly	Yes	Yes	Less than 30 minutes	Yes	Yes	Yes	Yes	Yes	Yes	Yes	Yes	Yes	Yes	Yes	No	Yes
148	33	4		Nalweyo HCIII	Female	18-37	Catholic	Primary education	Semi-urban	Married	Yes	Yes	1	No	No	No	Moderate	Yes	Yes	Yes	No	Yes	No	High	No	Yes	Yes	No	1-5 km	Yes	Yes	Yes	Friendly	Yes	Yes	30-60 minutes	Yes	No	Yes	Yes	Yes	Yes	Yes	No	Yes	Yes	No	No	No
149	35	3		Nalweyo HCIII	Female	18-37	Catholic	Primary education	Semi-urban	Married	Yes	Yes	1	Yes	Yes	No	High	Yes	Yes	Yes	No	Yes	No	High	No	Yes	Yes	No	Less than 1 km	Yes	Yes	Yes	Very friendly	Yes	Yes	Less than 30 minutes	Yes	No	Yes	Yes	Yes	Yes	Yes	No	Yes	Yes	No	No	Yes
150	33	5		Nalweyo HCIII	Male	18-37	Anglican	Primary education	Rural	Married	No	Yes	1	No	No	No	High	Yes	Yes	Yes	No	Yes	No	Very High	No	Yes	No	Yes	More than 5 km	Yes	Yes	Yes	Friendly	Yes	Yes	30-60 minutes	Yes	No	Yes	No	Yes	Yes	Yes	No	Yes	Yes	No	No	Yes
151	57	3		Nalweyo HCIII	Male	38-57	Catholic	Primary education	Rural	Divorced	Yes	Yes	1	No	No	No	Moderate	Yes	Yes	Yes	No	Yes	No	High	No	Yes	Yes	No	More than 5 km	Yes	Yes	Yes	Friendly	Yes	Yes	30-60 minutes	Yes	Yes	Yes	Yes	Yes	Yes	Yes	No	Yes	Yes	No	No	Yes
152	31	4		Nalweyo HCIII	Female	18-37	Catholic	Primary education	Rural	Married	No	Yes	1	Yes	No	No	High	Yes	Yes	Yes	No	Yes	No	High	No	Yes	Yes	No	1-5 km	Yes	Yes	Yes	Friendly	Yes	Yes	30-60 minutes	Yes	No	Yes	Yes	No	Yes	Yes	No	Yes	Yes	No	No	Yes
153	72	3		Nalweyo HCIII	Female	≥58	Catholic	Secondary education	Rural	Married	No	Yes	1	No	No	No	High	Yes	Yes	Yes	No	Yes	Yes	High	No	Yes	No	Yes	1-5 km	Yes	Yes	Yes	Friendly	Yes	Yes	30-60 minutes	Yes	No	Yes	Yes	Yes	Yes	Yes	No	Yes	Yes	No	No	Yes
154	66	3		Nalweyo HCIII	Female	≥58	Pentecostal	Secondary education	Rural	Married	No	Yes	1	No	No	No	Moderate	Yes	No	Yes	No	Yes	No	High	No	Yes	Yes	No	1-5 km	Yes	Yes	Yes	Very friendly	Yes	Yes	Less than 30 minutes	Yes	Yes	Yes	Yes	No	Yes	Yes	No	Yes	Yes	No	No	Yes
155	35	4		Nalweyo HCIII	Male	18-37	Catholic	Primary education	Rural	Married	No	Yes	1	Yes	Yes	No	High	Yes	No	Yes	No	Yes	Yes	High	No	Yes	Yes	No	More than 5 km	Yes	Yes	No	Very friendly	Yes	Yes	Less than 30 minutes	Yes	Yes	No	Yes	Yes	Yes	Yes	No	Yes	No	No	No	Yes
156	70	2		Nalweyo HCIII	Male	≥58	Catholic	Primary education	Rural	Married	No	Yes	1	Yes	No	No	High	Yes	No	Yes	No	Yes	No	High	No	Yes	Yes	No	1-5 km	Yes	Yes	Yes	Friendly	Yes	Yes	30-60 minutes	Yes	No	No	Yes	Yes	Yes	Yes	No	Yes	No	Yes	No	No
157	35	3		Nalweyo HCIII	Female	18-37	Pentecostal	Tertiary	Rural	Divorced	Yes	Yes	1	Yes	Yes	Yes	Moderate	No	Yes	Yes	Yes	Yes	Yes	High	Yes	Yes	No	No	1-5 km	No	Yes	Yes	Friendly	Yes	No	30-60 minutes	Yes	No	Yes	No	No	Yes	Yes	No	Yes	No	No	No	Yes
158	47	2		Nalweyo HCIII	Male	38-57	Catholic	No formal education	Rural	Divorced	No	Yes	1	No	Yes	Yes	High	No	Yes	Yes	No	No	Yes	High	Yes	No	Yes	No	More than 5 km	No	No	Yes	Friendly	No	Yes	30-60 minutes	No	No	Yes	Yes	Yes	Yes	Yes	No	Yes	No	No	No	No
159	19	5		Nalweyo HCIII	Female	18-37	Catholic	Primary education	Rural	Single	No	Yes	1	Yes	Yes	No	Moderate	Yes	Yes	Yes	Yes	No	Yes	Moderate	Yes	Yes	No	Yes	1-5 km	No	Yes	Yes	Friendly	No	No	30-60 minutes	No	Yes	Yes	Yes	Yes	Yes	No	No	Yes	Yes	No	No	No
160	18	3		Nalweyo HCIII	Female	18-37	Catholic	Tertiary	Rural	Single	No	Yes	1	No	No	No	Low	No	No	Yes	Yes	Yes	Yes	High	No	Yes	No	No	1-5 km	Yes	No	Yes	Friendly	Yes	No	30-60 minutes	No	No	Yes	Yes	Yes	Yes	No	No	Yes	Yes	No	No	No
161	31	4		Nalweyo HCIII	Male	18-37	Catholic	Primary education	Semi-urban	Widowed	Yes	Yes	1	No	No	No	Low	Yes	No	Yes	Yes	No	No	Moderate	Yes	Yes	Yes	No	More than 5 km	No	Yes	Yes	Not friendly	Yes	No	More than 60 minutes	No	Yes	Yes	No	No	Yes	Yes	No	Yes	Yes	No	No	Yes
162	45	5		Nalweyo HCIII	Male	38-57	Anglican	Primary education	Semi-urban	Married	No	Yes	1	No	Yes	Yes	Moderate	No	Yes	Yes	Yes	No	No	High	No	Yes	Yes	No	Less than 1 km	Yes	Yes	No	Very friendly	Yes	Yes	Less than 30 minutes	Yes	No	No	Yes	Yes	Yes	Yes	No	Yes	Yes	No	Yes	No
163	59	3		Nalweyo HCIII	Female	≥58	Pentecostal	No formal education	Rural	Married	No	Yes	1	No	No	Yes	Moderate	No	Yes	Yes	Yes	Yes	Yes	Moderate	Yes	Yes	No	No	1-5 km	No	Yes	Yes	Friendly	Yes	Yes	30-60 minutes	Yes	No	Yes	Yes	Yes	Yes	Yes	Yes	Yes	Yes	No	No	Yes
164	38	3		Nalweyo HCIII	Female	38-57	Catholic	Primary education	Rural	Married	No	Yes	1	No	No	No	High	No	Yes	Yes	No	Yes	Yes	High	Yes	Yes	Yes	Yes	1-5 km	Yes	Yes	Yes	Very friendly	Yes	Yes	Less than 30 minutes	Yes	No	Yes	No	Yes	Yes	Yes	Yes	Yes	Yes	No	No	Yes
165	23	3		Nalweyo HCIII	Male	18-37	Catholic	No formal education	Rural	Married	Yes	Yes	1	No	No	Yes	Moderate	Yes	No	Yes	Yes	Yes	No	Moderate	Yes	Yes	No	Yes	More than 5 km	Yes	Yes	Yes	Friendly	No	Yes	30-60 minutes	Yes	No	Yes	Yes	Yes	Yes	Yes	Yes	Yes	Yes	No	No	Yes
166	40	3		Nalweyo HCIII	Female	38-57	Pentecostal	Primary education	Rural	Married	Yes	Yes	1	Yes	Yes	No	Moderate	Yes	No	Yes	Yes	No	Yes	High	Yes	Yes	Yes	No	1-5 km	Yes	Yes	No	Friendly	Yes	No	Less than 30 minutes	Yes	No	No	Yes	No	No	Yes	No	Yes	Yes	No	No	No
167	22	4		Nalweyo HCIII	Female	18-37	SDA	No formal education	Rural	Widowed	No	Yes	1	No	Yes	No	High	Yes	Yes	Yes	Yes	No	Yes	Moderate	Yes	Yes	Yes	No	More than 5 km	Yes	Yes	Yes	Very friendly	Yes	Yes	30-60 minutes	Yes	No	Yes	Yes	Yes	Yes	Yes	No	Yes	Yes	Yes	No	Yes
168	57	2		Nalweyo HCIII	Male	38-57	Catholic	No formal education	Rural	Single	No	Yes	1	No	No	Yes	High	Yes	Yes	No	No	Yes	Yes	High	Yes	Yes	Yes	Yes	1-5 km	Yes	Yes	No	Friendly	Yes	Yes	30-60 minutes	Yes	Yes	Yes	Yes	Yes	Yes	Yes	No	Yes	Yes	No	No	Yes
169	57	4		Nalweyo HCIII	Female	38-57	Catholic	Secondary education	Rural	Single	No	Yes	1	Yes	No	No	High	Yes	No	No	Yes	Yes	No	High	No	Yes	Yes	No	1-5 km	No	Yes	Yes	Friendly	No	Yes	30-60 minutes	Yes	Yes	Yes	No	Yes	Yes	Yes	No	Yes	Yes	No	No	Yes
170	34	3		Nalweyo HCIII	Female	18-37	Catholic	Secondary education	Rural	Single	Yes	Yes	1	Yes	Yes	No	Low	No	No	No	Yes	No	Yes	High	Yes	Yes	No	Yes	1-5 km	No	No	Yes	Very friendly	No	No	Less than 30 minutes	Yes	No	No	Yes	No	Yes	Yes	Yes	Yes	No	No	No	Yes
171	28	4		Nalweyo HCIII	Female	18-37	Catholic	Tertiary	Rural	Married	Yes	Yes	1	No	Yes	No	Moderate	Yes	Yes	Yes	Yes	Yes	No	High	Yes	Yes	Yes	No	More than 5 km	Yes	Yes	Yes	Friendly	No	No	30-60 minutes	No	No	No	No	No	Yes	Yes	No	Yes	Yes	No	No	No
172	57	4		Nalweyo HCIII	Male	38-57	Catholic	Primary education	Rural	Married	No	Yes	1	No	Yes	Yes	Low	No	No	Yes	Yes	Yes	Yes	Very High	Yes	Yes	Yes	No	More than 5 km	Yes	No	Yes	Friendly	Yes	Yes	30-60 minutes	Yes	No	Yes	No	No	Yes	Yes	No	Yes	Yes	No	No	Yes
173	26	3		Nalweyo HCIII	Female	18-37	Pentecostal	Tertiary	Rural	Single	Yes	Yes	1	No	No	Yes	Moderate	Yes	Yes	Yes	Yes	No	Yes	High	No	Yes	Yes	No	Less than 1 km	Yes	No	Yes	Friendly	Yes	No	30-60 minutes	Yes	Yes	Yes	No	Yes	Yes	Yes	No	Yes	Yes	No	No	Yes
174	63	5	Unsure	Nalweyo HCIII	Male	≥58	Anglican	Primary education	Rural	Divorced	Yes	No	Unsure	No	Yes	No	High	No	Yes	Yes	Yes	No	Yes	Very High	No	Yes	No	No	More than 5 km	Yes	Yes	Yes	Not friendly	Yes	No	More than 60 minutes	No	No	No	No	No	Yes	No	No	No	Yes	No	No	No
175	70	3	Unsure	Nalweyo HCIII	Male	≥58	Muslim	Primary education	Rural	Single	No	No	Unsure	No	Yes	No	Low	No	Yes	No	Yes	Yes	No	High	Yes	No	No	Yes	More than 5 km	No	Yes	No	Not friendly	Yes	Yes	More than 60 minutes	No	Yes	No	No	No	Yes	No	Yes	No	Yes	No	No	No
176	56	5	Yes	Nalweyo HCIII	Female	38-57	Anglican	No formal education	Rural	Married	No	No	Yes	Yes	Yes	Yes	Low	Yes	Yes	Yes	Yes	Yes	Yes	High	Yes	Yes	Yes	Yes	1-5 km	Yes	Yes	No	Very friendly	Yes	Yes	More than 60 minutes	Yes	Yes	No	No	No	No	No	Yes	No	Yes	No	No	No
177	43	4		Nalweyo HCIII	Female	38-57	Catholic	No formal education	Semi-urban	Married	No	Yes	1	No	No	No	High	Yes	No	Yes	No	Yes	Yes	High	No	Yes	Yes	No	1-5 km	Yes	Yes	Yes	Very friendly	Yes	Yes	Less than 30 minutes	Yes	No	Yes	Yes	Yes	Yes	Yes	No	Yes	Yes	No	No	Yes
178	30	2		Nalweyo HCIII	Female	18-37	Anglican	No formal education	Rural	Single	No	Yes	1	No	Yes	No	High	Yes	Yes	Yes	Yes	No	Yes	High	No	Yes	No	Yes	More than 5 km	Yes	Yes	Yes	Friendly	Yes	Yes	30-60 minutes	Yes	No	Yes	No	Yes	Yes	Yes	No	Yes	Yes	No	No	No
179	35	4	Yes	Nalweyo HCIII	Male	18-37	Anglican	No formal education	Rural	Married	No	No	Yes	Yes	Yes	Yes	Moderate	Yes	Yes	No	No	Yes	No	Moderate	Yes	Yes	No	No	1-5 km	Yes	Yes	Yes	Friendly	Yes	Yes	30-60 minutes	Yes	Yes	Yes	Yes	Yes	Yes	Yes	No	No	Yes	Yes	No	Yes
180	22	3		Nalweyo HCIII	Female	18-37	Anglican	No formal education	Rural	Widowed	No	Yes	1	No	No	Yes	Moderate	Yes	Yes	Yes	No	Yes	No	Moderate	No	Yes	Yes	Yes	1-5 km	Yes	Yes	Yes	Very friendly	Yes	Yes	Less than 30 minutes	Yes	No	Yes	Yes	Yes	Yes	Yes	No	Yes	Yes	Yes	No	Yes
181	39	2		Nalweyo HCIII	Male	38-57	Catholic	No formal education	Rural	Married	No	Yes	1	No	Yes	Yes	High	Yes	Yes	Yes	Yes	Yes	No	Moderate	No	Yes	Yes	No	1-5 km	Yes	Yes	Yes	Very friendly	Yes	Yes	Less than 30 minutes	Yes	No	Yes	Yes	No	Yes	Yes	No	Yes	Yes	Yes	No	Yes
182	40	3		Nkooko HCIII	Male	38-57	Anglican	No formal education	Rural	Married	No	Yes	1	No	Yes	No	Low	Yes	Yes	Yes	No	No	No	Moderate	No	Yes	No	Yes	More than 5 km	Yes	Yes	No	Friendly	Yes	Yes	30-60 minutes	No	No	Yes	Yes	No	Yes	No	No	No	Yes	No	No	No
183	32	2		Nkooko HCIII	Female	18-37	Catholic	Primary education	Semi-urban	Married	No	Yes	1	No	No	No	Moderate	Yes	No	No	No	No	No	Low	No	Yes	Yes	No	1-5 km	Yes	Yes	Yes	Friendly	Yes	No	30-60 minutes	No	No	Yes	Yes	Yes	No	Yes	No	Yes	Yes	No	No	Yes
184	39	4		Nkooko HCIII	Female	38-57	Anglican	Primary education	Rural	Married	No	Yes	1	Yes	Yes	No	Low	Yes	No	No	No	No	No	Moderate	No	Yes	Yes	No	More than 5 km	Yes	Yes	Yes	Friendly	Yes	Yes	30-60 minutes	No	No	Yes	No	Yes	No	Yes	No	Yes	Yes	No	No	Yes
185	25	4		Nkooko HCIII	Female	18-37	Anglican	Primary education	Rural	Married	No	Yes	1	No	Yes	No	High	Yes	Yes	Yes	No	No	No	Very High	No	Yes	No	No	More than 5 km	Yes	Yes	No	Friendly	Yes	Yes	30-60 minutes	No	No	No	Yes	Yes	Yes	Yes	No	Yes	No	No	No	Yes
186	65	3		Nkooko HCIII	Female	≥58	Anglican	No formal education	Semi-urban	Divorced	No	Yes	1	No	Yes	No	High	No	No	Yes	No	No	No	High	No	Yes	No	No	1-5 km	Yes	Yes	Yes	Friendly	Yes	Yes	30-60 minutes	No	No	Yes	No	Yes	Yes	Yes	No	Yes	No	No	No	No
187	44	3		Nkooko HCIII	Male	38-57	Catholic	Tertiary	Rural	Married	No	Yes	1	Yes	No	No	Low	No	No	Yes	No	No	No	High	No	No	Yes	No	More than 5 km	No	No	Yes	Friendly	No	Yes	30-60 minutes	No	No	Yes	Yes	Yes	No	No	No	No	No	No	No	No
188	68	4		Nkooko HCIII	Female	≥58	Anglican	No formal education	Rural	Divorced	No	Yes	1	No	No	No	High	Yes	Yes	No	No	Yes	No	Moderate	Yes	No	No	No	Less than 1 km	Yes	Yes	Yes	Friendly	Yes	Yes	30-60 minutes	Yes	No	Yes	Yes	Yes	No	No	No	No	Yes	No	No	Yes
189	52	3	No	Nkooko HCIII	Male	38-57	Anglican	No formal education	Rural	Married	No	No	No	No	Yes	Yes	Moderate	No	No	Yes	No	No	No	Moderate	No	No	No	No	More than 5 km	No	Yes	Yes	Not friendly	No	Yes	More than 60 minutes	No	Yes	Yes	No	Yes	No	No	No	No	Yes	Yes	No	No
190	64	5	Unsure	Nkooko HCIII	Female	≥58	Muslim	Tertiary	Rural	Married	Yes	No	Unsure	No	Yes	Yes	Low	Yes	Yes	No	Yes	Yes	Yes	Low	Yes	Yes	Yes	Yes	More than 5 km	No	Yes	No	Friendly	Yes	Yes	30-60 minutes	Yes	Yes	Yes	No	No	Yes	No	Yes	Yes	Yes	Yes	Yes	No
191	67	4	No	Nkooko HCIII	Male	≥58	Anglican	No formal education	Rural	Married	No	No	No	No	Yes	Yes	Low	No	Yes	No	Yes	Yes	Yes	High	Yes	Yes	No	Yes	More than 5 km	No	Yes	No	Not friendly	No	Yes	More than 60 minutes	No	Yes	No	No	No	Yes	Yes	No	Yes	Yes	No	No	No
192	55	4	Yes	Nkooko HCIII	Female	38-57	Pentecostal	Primary education	Rural	Married	No	No	Yes	No	Yes	No	Low	Yes	Yes	Yes	No	Yes	Yes	High	No	Yes	Yes	No	Less than 1 km	Yes	No	No	Not friendly	Yes	No	More than 60 minutes	No	Yes	Yes	No	No	Yes	Yes	Yes	No	Yes	Yes	No	No
193	57	4		Nkooko HCIII	Male	38-57	Pentecostal	No formal education	Rural	Married	No	Yes	1	No	Yes	Yes	Moderate	Yes	Yes	No	No	Yes	Yes	Low	Yes	Yes	No	Yes	Less than 1 km	No	Yes	Yes	Friendly	Yes	Yes	30-60 minutes	Yes	Yes	No	Yes	Yes	No	Yes	No	Yes	Yes	No	Yes	Yes
194	54	3		Nkooko HCIII	Female	38-57	Anglican	No formal education	Rural	Married	No	Yes	1	No	Yes	Yes	High	Yes	No	No	No	Yes	No	High	No	Yes	Yes	No	Less than 1 km	Yes	Yes	Yes	Friendly	No	Yes	30-60 minutes	No	No	Yes	Yes	Yes	Yes	No	No	Yes	Yes	No	No	No
195	64	1	Yes	Nkooko HCIII	Female	≥58	Catholic	No formal education	Rural	Widowed	No	No	Yes	No	No	No	Low	Yes	No	No	Yes	Yes	No	Low	Yes	No	Yes	No	Less than 1 km	No	Yes	No	Friendly	Yes	Yes	30-60 minutes	Yes	No	Yes	Yes	Yes	No	No	No	No	Yes	Yes	No	Yes
196	56	3		Nkooko HCIII	Female	38-57	Pentecostal	No formal education	Rural	Married	No	Yes	1	No	Yes	Yes	Low	Yes	No	Yes	Yes	Yes	No	Low	No	No	Yes	No	Less than 1 km	No	Yes	Yes	Friendly	Yes	Yes	30-60 minutes	Yes	No	Yes	Yes	Yes	No	Yes	No	Yes	Yes	No	No	No
197	41	4		Nkooko HCIII	Female	38-57	Catholic	No formal education	Rural	Married	No	Yes	1	No	Yes	No	Low	Yes	Yes	Yes	Yes	No	No	Moderate	No	No	No	No	Less than 1 km	Yes	Yes	Yes	Friendly	Yes	Yes	30-60 minutes	Yes	No	No	Yes	Yes	Yes	Yes	No	Yes	Yes	No	No	No
198	31	3		Nkooko HCIII	Female	18-37	Catholic	Primary education	Rural	Married	No	Yes	1	No	Yes	No	Moderate	Yes	No	Yes	No	Yes	Yes	Moderate	No	Yes	Yes	No	More than 5 km	No	Yes	Yes	Friendly	Yes	No	30-60 minutes	Yes	Yes	No	Yes	No	Yes	Yes	Yes	Yes	Yes	Yes	Yes	Yes
199	73	4		Nkooko HCIII	Male	≥58	Catholic	No formal education	Rural	Married	No	Yes	1	No	No	Yes	High	No	No	No	No	Yes	No	High	No	Yes	No	No	1-5 km	Yes	Yes	Yes	Friendly	Yes	No	30-60 minutes	No	No	Yes	No	Yes	No	No	No	Yes	No	No	No	Yes
200	45	1		Nkooko HCIII	Female	38-57	Catholic	No formal education	Rural	Widowed	No	Yes	1	No	No	Yes	Low	No	No	No	No	No	No	Low	No	No	Yes	No	More than 5 km	Yes	Yes	Yes	Friendly	Yes	Yes	30-60 minutes	No	No	Yes	Yes	Yes	No	Yes	No	No	Yes	No	No	Yes
201	33	1		Nkooko HCIII	Male	18-37	Anglican	No formal education	Rural	Married	No	Yes	1	No	Yes	Yes	High	Yes	Yes	No	No	Yes	No	High	No	No	No	Yes	More than 5 km	Yes	Yes	No	Friendly	Yes	Yes	30-60 minutes	No	Yes	No	Yes	No	Yes	No	No	No	No	No	No	No
202	27	1		Nkooko HCIII	Female	18-37	Anglican	No formal education	Rural	Single	No	Yes	1	Yes	No	No	High	Yes	Yes	Yes	No	No	No	High	No	Yes	No	No	1-5 km	Yes	Yes	No	Very friendly	Yes	Yes	Less than 30 minutes	No	No	Yes	Yes	No	Yes	No	No	No	No	No	No	Yes
203	34	4		Nkooko HCIII	Male	18-37	Catholic	Primary education	Rural	Single	No	Yes	1	Yes	Yes	Yes	High	Yes	Yes	Yes	Yes	No	No	Moderate	Yes	Yes	Yes	No	More than 5 km	Yes	Yes	Yes	Friendly	No	Yes	30-60 minutes	No	Yes	Yes	Yes	Yes	Yes	Yes	Yes	No	Yes	Yes	No	Yes
204	34	5		Nkooko HCIII	Male	18-37	Pentecostal	Tertiary	Rural	Married	No	Yes	1	No	Yes	No	High	Yes	No	Yes	No	Yes	No	Very High	Yes	Yes	Yes	No	More than 5 km	No	Yes	Yes	Friendly	Yes	No	30-60 minutes	No	Yes	Yes	No	Yes	No	No	Yes	Yes	Yes	Yes	No	No
205	29	6		Nkooko HCIII	Female	18-37	Catholic	Primary education	Rural	Divorced	Yes	Yes	1	Yes	No	No	Moderate	Yes	No	Yes	Yes	No	No	Low	Yes	Yes	Yes	Yes	More than 5 km	No	Yes	Yes	Very friendly	Yes	Yes	Less than 30 minutes	Yes	No	Yes	Yes	Yes	No	Yes	No	No	Yes	No	No	Yes
206	36	5		Nkooko HCIII	Male	18-37	Pentecostal	Tertiary	Rural	Single	No	Yes	1	No	Yes	No	Low	Yes	Yes	Yes	No	Yes	No	Moderate	Yes	Yes	Yes	No	More than 5 km	No	Yes	Yes	Friendly	Yes	Yes	30-60 minutes	Yes	No	Yes	Yes	Yes	Yes	Yes	No	Yes	Yes	No	No	No
207	47	5		Nkooko HCIII	Female	38-57	Catholic	Primary education	Rural	Married	No	Yes	1	No	Yes	Yes	Moderate	Yes	Yes	Yes	No	No	No	High	Yes	Yes	Yes	No	More than 5 km	No	Yes	Yes	Friendly	No	Yes	30-60 minutes	No	Yes	Yes	Yes	Yes	No	No	No	Yes	Yes	No	No	Yes
208	73	6		Nkooko HCIII	Female	≥58	Pentecostal	Primary education	Rural	Married	No	Yes	1	No	Yes	No	High	Yes	No	Yes	No	Yes	No	Very High	No	Yes	Yes	No	More than 5 km	Yes	Yes	Yes	Friendly	Yes	Yes	30-60 minutes	No	No	No	Yes	Yes	Yes	Yes	No	Yes	Yes	No	No	Yes
209	29	5		Nkooko HCIII	Male	18-37	Anglican	Primary education	Rural	Married	No	Yes	1	No	Yes	Yes	High	Yes	No	Yes	No	Yes	No	High	No	Yes	Yes	No	More than 5 km	No	Yes	Yes	Very friendly	No	Yes	Less than 30 minutes	Yes	No	No	Yes	Yes	No	Yes	No	Yes	Yes	No	No	Yes
210	59	6		Nkooko HCIII	Female	≥58	Pentecostal	Primary education	Rural	Divorced	No	Yes	1	No	No	No	Low	Yes	Yes	Yes	No	Yes	No	Moderate	Yes	Yes	Yes	No	More than 5 km	No	Yes	Yes	Friendly	Yes	Yes	30-60 minutes	Yes	No	Yes	No	Yes	No	No	No	Yes	No	No	No	Yes
211	46	5		Nkooko HCIII	Male	38-57	Pentecostal	Primary education	Rural	Married	No	Yes	1	Yes	Yes	No	High	Yes	Yes	Yes	No	Yes	No	High	Yes	Yes	No	Yes	More than 5 km	No	Yes	No	Very friendly	Yes	No	Less than 30 minutes	No	Yes	Yes	Yes	Yes	No	Yes	Yes	Yes	Yes	No	No	No
212	37	6		Nkooko HCIII	Male	18-37	Catholic	Primary education	Rural	Single	No	Yes	1	No	No	No	Moderate	Yes	No	Yes	No	No	No	High	No	Yes	Yes	No	Less than 1 km	No	Yes	No	Very friendly	Yes	Yes	Less than 30 minutes	No	Yes	Yes	No	Yes	Yes	Yes	No	Yes	Yes	No	No	Yes
213	75	7		Nkooko HCIII	Female	≥58	Anglican	Secondary education	Rural	Divorced	No	Yes	1	Yes	Yes	No	High	Yes	Yes	Yes	No	Yes	No	High	No	Yes	Yes	No	Less than 1 km	No	Yes	Yes	Very friendly	Yes	Yes	Less than 30 minutes	No	Yes	Yes	Yes	No	No	Yes	No	Yes	Yes	No	No	Yes
214	28	5		Nkooko HCIII	Female	18-37	Catholic	Secondary education	Rural	Married	No	Yes	1	No	No	No	Moderate	No	Yes	Yes	No	Yes	No	High	No	Yes	Yes	No	Less than 1 km	No	Yes	Yes	Friendly	No	Yes	30-60 minutes	No	No	Yes	Yes	Yes	No	No	No	Yes	Yes	No	No	Yes
215	51	1		Nkooko HCIII	Female	38-57	Pentecostal	Primary education	Rural	Married	No	Yes	1	No	Yes	Yes	High	Yes	No	Yes	No	Yes	Yes	Moderate	No	Yes	No	Yes	Less than 1 km	No	Yes	Yes	Friendly	Yes	Yes	30-60 minutes	No	No	Yes	Yes	No	No	Yes	No	Yes	Yes	Yes	No	Yes
216	71	5		Nkooko HCIII	Female	≥58	Catholic	Tertiary	Rural	Married	No	Yes	1	Yes	Yes	No	Moderate	No	No	Yes	No	Yes	Yes	High	No	Yes	Yes	No	Less than 1 km	No	No	No	Very friendly	Yes	Yes	Less than 30 minutes	Yes	No	Yes	Yes	Yes	No	Yes	No	Yes	Yes	No	No	Yes
217	41	7		Nkooko HCIII	Male	38-57	Muslim	Primary education	Rural	Single	No	Yes	1	No	No	Yes	High	Yes	Yes	Yes	No	No	No	High	No	Yes	No	No	Less than 1 km	No	Yes	Yes	Friendly	Yes	Yes	30-60 minutes	Yes	No	Yes	Yes	No	No	Yes	No	Yes	Yes	No	No	No
218	48	6		Nkooko HCIII	Male	38-57	Pentecostal	Primary education	Rural	Married	No	Yes	1	No	Yes	No	High	Yes	Yes	Yes	No	Yes	No	Very High	No	Yes	Yes	No	Less than 1 km	No	Yes	Yes	Very friendly	No	Yes	Less than 30 minutes	No	No	Yes	Yes	Yes	No	Yes	No	Yes	Yes	No	No	Yes
219	22	3		Nkooko HCIII	Female	18-37	Pentecostal	Secondary education	Rural	Married	No	Yes	1	No	No	No	High	Yes	No	Yes	No	No	No	High	Yes	Yes	Yes	No	Less than 1 km	No	Yes	Yes	Friendly	Yes	Yes	Less than 30 minutes	No	Yes	Yes	Yes	Yes	No	Yes	No	Yes	Yes	No	No	No
220	34	4	Yes	Nkooko HCIII	Female	18-37	Muslim	No formal education	Semi-urban	Single	No	No	Yes	No	Yes	Yes	Moderate	No	Yes	No	Yes	No	Yes	High	Yes	No	No	Yes	More than 5 km	Yes	Yes	Yes	Not friendly	No	Yes	More than 60 minutes	No	Yes	No	No	No	Yes	No	Yes	No	Yes	No	No	No
221	46	4	Yes	Nkooko HCIII	Female	38-57	Anglican	Secondary education	Rural	Single	No	No	Yes	No	Yes	No	High	No	Yes	No	Yes	Yes	No	Very High	Yes	No	No	Yes	More than 5 km	No	Yes	Yes	Not friendly	No	Yes	More than 60 minutes	No	Yes	No	No	No	No	No	No	No	Yes	No	No	No
222	44	5		Nkooko HCIII	Female	38-57	Pentecostal	Primary education	Semi-urban	Single	Yes	Yes	1	Yes	No	No	High	Yes	Yes	Yes	No	Yes	No	High	No	Yes	Yes	No	More than 5 km	No	Yes	No	Very friendly	Yes	Yes	Less than 30 minutes	Yes	No	Yes	Yes	Yes	No	Yes	No	Yes	Yes	No	No	Yes
223	50	1		Nkooko HCIII	Male	38-57	Pentecostal	No formal education	Rural	Divorced	No	Yes	1	No	Yes	Yes	High	Yes	Yes	Yes	Yes	Yes	No	Very High	No	Yes	No	No	More than 5 km	Yes	Yes	Yes	Friendly	Yes	No	30-60 minutes	No	No	Yes	No	Yes	No	No	No	Yes	Yes	No	No	Yes
224	25	3		Nkooko HCIII	Female	18-37	Anglican	Primary education	Semi-urban	Married	Yes	Yes	1	No	Yes	No	High	Yes	Yes	Yes	No	No	No	Very High	No	Yes	No	No	Less than 1 km	No	Yes	Yes	Friendly	Yes	Yes	30-60 minutes	Yes	No	Yes	Yes	Yes	No	No	No	Yes	No	No	No	Yes
[truncated: 107 more columns]
